# Supplementary material for: Effects of supplemental feeding of Chinese herbal mixtures to perinatal sows on antioxidant capacity and gut microbiota of sows and their offspring piglets
Source: Front Microbiol. 2024 Sep 12;15:1459188. doi: 10.3389/fmicb.2024.1459188 (PMC11424466; doi:10.3389/fmicb.2024.1459188)
Supplement: Supplementary file 1 [file Data_Sheet_1.ZIP]

Archive with 5 entries (4 files):
- Supplementary files/Data sheet 4.zip
- Supplementary files/
- Supplementary files/Table 1.DOCX
- Supplementary files/Table 2.XLS
- Supplementary files/Table 3.DOCX
