# Supplementary material for: Effects of supplemental feeding of Chinese herbal mixtures to perinatal sows on antioxidant capacity and gut microbiota of sows and their offspring piglets
Source: Front Microbiol. 2024 Sep 12;15:1459188. doi: 10.3389/fmicb.2024.1459188 (PMC11424466; doi:10.3389/fmicb.2024.1459188)
Supplement: Supplementary file 1 [file Data_Sheet_1.ZIP › Supplementary files/Table 2.XLS]

## Sheet: Sheet1
Supplemental Table S1. Characterization of basic information of sequencing data
Sample Name	Raw Reads	Clean Reads	Raw Tags	Clean Tags	Chimera	Effective Tags	Effective Ratio (%)
CON_Sow_D0_1	131222	131147	129979	128853	16944	111909	85.28
CON_Sow_D0_2	118876	118820	117881	116864	16119	100745	84.75
CON_Sow_D0_3	99088	99025	98129	97514	9544	87970	88.78
CON_Sow_D0_4	110743	110681	109629	108800	12456	96344	87
CON_Sow_D0_5	110743	111405	110403	109823	13484	96339	86.43
CON_Sow_D0_6	110743	128539	127415	126401	14982	111419	86.63
TRT1_Sow_D0_1	110743	95316	94424	93997	11993	82004	86
TRT1_Sow_D0_2	110743	98166	97286	96472	10843	85629	87.19
TRT1_Sow_D0_3	110743	114930	113721	111918	11850	100068	87.01
TRT1_Sow_D0_4	110743	81276	80427	79644	7613	72031	88.59
TRT1_Sow_D0_5	110743	121425	120298	117772	13290	104482	85.99
TRT1_Sow_D0_6	110743	136696	135345	134479	16099	118380	86.56
TRT2_Sow_D0_1	110743	134980	133924	133156	15816	117340	86.9
TRT2_Sow_D0_2	110743	124302	123093	122274	12992	109282	87.87
TRT2_Sow_D0_3	110743	126998	125850	124784	13942	110842	87.23
TRT2_Sow_D0_4	110743	121381	120215	119255	15477	103778	85.45
TRT2_Sow_D0_5	110743	124023	123029	121985	13925	108060	87.09
TRT3_Sow_D0_1	110743	124723	123577	122409	12606	109803	88
TRT3_Sow_D0_2	110743	132768	131381	130486	15485	115001	86.59
TRT3_Sow_D0_3	110743	130601	129397	127641	14959	112682	86.23
TRT3_Sow_D0_4	110743	95134	94229	93620	10132	83488	87.72
TRT3_Sow_D0_5	110743	132860	131583	130461	13207	117254	88.21
TRT3_Sow_D0_6	110743	127075	125714	124505	14499	110006	86.52
TRT4_Sow_D0_1	110743	115400	114201	113552	12957	100595	87.13
TRT4_Sow_D0_2	110743	121527	120362	119450	13941	105509	86.78
TRT4_Sow_D0_3	110743	110679	109434	108236	11826	96410	87.07
TRT4_Sow_D0_4	110743	133817	132641	130997	14556	116441	86.97
TRT4_Sow_D0_5	110743	126429	125289	124066	13768	110298	87.2
TRT4_Sow_D0_6	110743	128425	127042	125637	13716	111921	87.09
Sample Name	Raw Reads	Clean Reads	Raw Tags	Clean Tags	Chimera	Effective Tags	Effective Ratio (%)
CON_Sow_D21_1	109543	109456	108896	108404	14898	93506	85.36
CON_Sow_D21_2	107552	107473	107035	106484	16196	90288	83.95
CON_Sow_D21_3	113427	113335	112841	112267	15743	96524	85.1
CON_Sow_D21_4	118859	118762	118277	117758	17351	100407	84.48
CON_Sow_D21_5	115854	115760	115227	114661	17080	97581	84.23
CON_Sow_D21_6	122138	122043	121541	121075	18599	102476	83.9
TRT1_Sow_D21_1	75090	75044	74672	73959	11700	62259	82.91
TRT1_Sow_D21_2	73928	73862	73528	73180	11628	61552	83.26
TRT1_Sow_D21_3	73373	73309	72908	72531	11153	61378	83.65
TRT1_Sow_D21_4	61866	61806	61520	60818	9059	51759	83.66
TRT1_Sow_D21_5	63869	63825	63519	62842	9314	53528	83.81
TRT1_Sow_D21_6	65830	65777	65499	64938	10193	54745	83.16
TRT2_Sow_D21_1	71803	71732	71413	70868	11139	59729	83.18
TRT2_Sow_D21_2	75684	75622	75285	74854	12038	62816	83
TRT2_Sow_D21_3	81080	81010	80623	80080	12234	67846	83.68
TRT2_Sow_D21_4	64812	64759	64474	64063	10704	53359	82.33
TRT2_Sow_D21_5	76307	76247	75907	75535	13196	62339	81.69
TRT2_Sow_D21_6	65168	65105	64756	64069	11149	52920	81.21
TRT3_Sow_D21_1	67068	67023	66683	66278	10616	55662	82.99
TRT3_Sow_D21_2	68531	68483	68156	67583	10801	56782	82.86
TRT3_Sow_D21_3	75295	75229	74865	74262	12004	62258	82.69
TRT3_Sow_D21_4	67549	67493	67179	66637	10412	56225	83.24
TRT3_Sow_D21_5	70592	70545	70221	69267	11641	57626	81.63
TRT3_Sow_D21_6	67829	67777	67520	66742	11377	55365	81.62
TRT4_Sow_D21_1	70450	70399	70076	69667	11426	58241	82.67
TRT4_Sow_D21_2	29348	29329	29212	29090	5069	24021	81.85
TRT4_Sow_D21_3	57615	57578	57341	57056	10041	47015	81.6
TRT4_Sow_D21_4	55409	55371	55182	54727	8492	46235	83.44
TRT4_Sow_D21_5	53582	53538	53306	53042	8719	44323	82.72
TRT4_Sow_D21_6	64553	64518	64256	63913	11196	52717	81.66
Sample Name	Raw Reads	Clean Reads	Raw Tags	Clean Tags	Chimera	Effective Tags	Effective Ratio (%)
CON_Piglet_D21_1	67210	67172	66884	66502	11688	54814	81.56
CON_Piglet_D21_2	59279	59245	59022	58808	10837	47971	80.92
CON_Piglet_D21_3	60802	60754	60491	60262	10843	49419	81.28
CON_Piglet_D21_4	55137	55107	54840	54446	9643	44803	81.26
CON_Piglet_D21_5	56512	56470	56242	55976	9735	46241	81.83
CON_Piglet_D21_6	50771	50747	50526	50385	8806	41579	81.9
TRT1_Piglet_D21_1	61354	61311	61051	60877	10457	50420	82.18
TRT1_Piglet_D21_2	66446	66399	66148	65882	10896	54986	82.75
TRT1_Piglet_D21_3	68228	68176	67890	67641	10404	57237	83.89
TRT1_Piglet_D21_4	76297	76238	75964	75669	13634	62035	81.31
TRT1_Piglet_D21_5	85696	85628	85231	84502	14312	70190	81.91
TRT1_Piglet_D21_6	55454	55412	55154	54961	9880	45081	81.29
TRT2_Piglet_D21_1	89981	89927	89561	89047	16179	72868	80.98
TRT2_Piglet_D21_2	70103	70045	69672	69239	12016	57223	81.63
TRT2_Piglet_D21_3	77540	77492	77145	76726	13884	62842	81.04
TRT2_Piglet_D21_4	79190	79121	78764	78384	14172	64212	81.09
TRT2_Piglet_D21_5	77599	77550	77214	76822	13572	63250	81.51
TRT2_Piglet_D21_6	76339	76292	75967	75298	13275	62023	81.25
TRT3_Piglet_D21_1	72069	72015	71687	71325	13062	58263	80.84
TRT3_Piglet_D21_2	65767	65708	65435	65130	10469	54661	83.11
TRT3_Piglet_D21_3	74656	74604	74171	73673	11911	61762	82.73
TRT3_Piglet_D21_4	71066	71018	70739	70423	11403	59020	83.05
TRT3_Piglet_D21_5	59907	59861	59576	59374	9377	49997	83.46
TRT3_Piglet_D21_6	71844	71792	71492	71069	11854	59215	82.42
TRT4_Piglet_D21_1	84671	84604	84260	83914	14405	69509	82.09
TRT4_Piglet_D21_2	77516	77466	77140	76764	13745	63019	81.3
TRT4_Piglet_D21_3	81834	81779	81422	80979	14705	66274	80.99
TRT4_Piglet_D21_4	76633	76580	76295	76106	13819	62287	81.28
TRT4_Piglet_D21_5	51075	51047	50835	50701	3700	47001	92.02
TRT4_Piglet_D21_6	66101	66053	65780	65395	10099	55296	83.65
